# Supplementary material for: Development and Validation of Two-Step Prediction Models for Postoperative Bedridden Status in Geriatric Intertrochanteric Hip Fractures
Source: Diagnostics (Basel). 2024 Apr 11;14(8):804. doi: 10.3390/diagnostics14080804 (PMC11049116; doi:10.3390/diagnostics14080804)
Supplement: Supplementary file 1 [file diagnostics-14-00804-s001.zip]

Archive with 1 entries (1 files):
- diagnostics-2912629-supplementary.pdf
